# Supplementary material for: Complex Intra-Operonic Dynamics Mediated by a Small RNA in Streptomyces coelicolor
Source: PLoS One. 2014 Jan 20;9(1):e85856. doi: 10.1371/journal.pone.0085856 (PMC3896431; doi:10.1371/journal.pone.0085856)
Supplement: Table S1 — Oligonucleotides used in this study. (XLSX) [file pone.0085856.s002.xlsx]

## Sheet: Sheet1
Table S1. Oligonucleotides used in this study
Name	Sequence (5' to 3′)*	Function
M13F	CGCCAGGGTTTTCCCAGTCACG	Sequencing of clones
M13R	GCGGATAACAATTTCACACAGG	Sequencing of clones
5S	CCCTGCAGTACCATCGGCGCT	Northern blotting for 5S rRNA
4677-1	CCCCGCTGGGACTGGCATCC	Northern blotting for scr4677
4677-LNA	CCCCGCTGGGACTGGCATCC	Locked nucleic acid probe for northern blotting for scr4677
svr3556	TGCGAGGGCCTAACCACCAAGGAAG	Northern blotting for scr4677 and svr3556
sav3140	TGCGAGGGCCTGACCACCGAGGAAG	Northern blotting for sar3140
KO4676-1	CCCCCGCGCGCCCAGTCAGCCCCCGCCGACAATCCGACCATTCCGGGGATCCGTCGACC	Creation of SCO4676 knockout
KO4676-2	CGTGGGACGAGCTGACCATGGAAGTCCTTGGTTCGGTTATGTAGGCTGGAGCTGCTTC	Creation of SCO4676 knockout
4675-2IN	CGCTCTGCGGTCTCGAAGC	Confirmation of SCO4676 knockout and FLAG-tag orientation; RT-PCR for SCO4676-4675 read-through transcripts; PCR amplification of SCO4676 for complementation
4677-3E	AACCCACGTTCTGAGGTTCC	Amplification of scr4677 for overexpression; confirmation of SCO4676 knockout; amplification of SCO4677-4676 read-through cDNA transcript; amplification of SCO4676 for complementation
Xho4676-C1	CCGCGCGGCCCTCGAGTCCACCCGTAACC	Introduction of an XhoI site into the C-terminal end of SCO4676
Xho4676-C2	TTACGGGTGGGACTCGAGGGCCGCGCGGCAG	Introduction of an XhoI site into the C-terminal end of SCO4676
USflagxhoI	TCGAGTCCGGCGGCGACTACAAGGACGATGACGACAAGGGCGGCTCCC	Introduction of a FLAG-tag into the C-terminal end of SCO4676; confirmation of FLAG-tag orientation
DSflagxhoI	TCGAGGGAGCCGCCCTTGTCGTCATCGTCCTTGTAGTCGCCGCCGGAC	Introduction of a FLAG-tag into the C-terminal end of SCO4676
4676-6IN	GAGCGACAGCTCCTTGTGC	RT of SCO4676 and SCO4677-4676 read-through transcripts; amplification of SCO4676 cDNA transcripts
4676-1IN	GGGTACCGAAAACACTAGCG	Amplification of SCO4676 cDNA transcripts
4676 HOT	ACCAGGTGGTTGCCGATCAC	S1 nuclease mapping probe; amplification of scr4677 for overexpression ; confirmation of SCO4677 knockout ; amplification of SCO4676 cDNA transcripts
46S177	ACATCCTCCGCATCGAGGTC	Probe generation for S1 nuclease mapping of SCO4676 promoter
KO4677-1	TTCTCACGGTACGCACACATCGCCACGCTGAGTGACGTGATTCCGGGGATCCGTCGACC	Creation of SCO4677 knockout
KO4677-2	TTCTTGTCTTGGTAGGGCGCCGACGGCACCGGAACCTCATGTAGGCTGGAGCTGCTTC	Creation of SCO4677 knockout
4677-1IN	GTGAATCAGGAATCCACCACC	Confirmation of SCO4677 knockout, RT-PCR for SCO4677
4677-2IN	TACAGGGTGAGCCGGAAATC	RT-PCR for SCO4677
RPOBF	TCGACCACTTCGGCAACCGC	RT-PCR for rpoB
RPOBR	GCGCTCCATACGGGCGAGAC	RT-PCR for rpoB
4676-4IN	GCGCTAGTGTTTTCGGTACC	Amplification of SCO4677-4676 read-through cDNA transcript
4675-4IN	GAGTGAGGGTGGGCAATTCG	RT-PCR for SCO4675
4675-1IN	CGTGTGGACACACTGCTGC	RT-PCR for SCO4675
4676-3E	CGGCCTCCCACCCGTAACC	RT-PCR for SCO4676-4675 read-through transcripts
MSA4677-5	ACCAGGTGGTTGCCGATCACCACGAAGCGGGTGGTGTGGCGGGTGTTCTCGTGGACGATGCCGCCGCCGTGGCGACGCGTACG	EMSA probe encompassing upstream of scr4677
MSA4677-6	CGTACGCGTCGCCACGGCGGCGGCATCGTCCACGAGAACACCCGCCACACCACCCGCTTCGTGGTGATCGGCAACCACCTGGT	EMSA probe encompassing upstream of scr4677
3287-3	ATGGTGCGTGACGGTGCCAC	Amplification of non-specific DNA probe for EMSA
3287MSAR	GATCGGCTTCCGGTATGG	Amplification of non-specific DNA probe for EMSA
* Bolded red letters indicate 'locked' nucleotides; underlined sequences indicate restriction enzyme sites
